# Supplementary material for: Data on PCR primer design for glucose 6-phosphate dehydrogenase gene and the effects of dietary carbohydrate levels on its expression in the liver of Malaysian mahseer (Tor tambroides)
Source: Data Brief. 2020 Jun 23;31:105916. doi: 10.1016/j.dib.2020.105916 (PMC7334360; doi:10.1016/j.dib.2020.105916)
Supplement: Supplementary file 1 [file mmc1.zip]

Archive with 4 entries (4 files):
- TtG6PD-clustalOalignment.clustalnum
- MN604257 Tor tambroides G6PD mRNA, partial cds.fa
- JX967536.1Carassius auratus glucose-6-phosphate dehydrogenase mRNA, partial cds.fa
- MG763213.1 Gobiocypris rarus glucose-6-phosphate 1-dehydrogenase (g6pd) mRNA, complete cds.fa
