# Supplementary material for: Data on PCR primer design for glucose 6-phosphate dehydrogenase gene and the effects of dietary carbohydrate levels on its expression in the liver of Malaysian mahseer (Tor tambroides)
Source: Data Brief. 2020 Jun 23;31:105916. doi: 10.1016/j.dib.2020.105916 (PMC7334360; doi:10.1016/j.dib.2020.105916)
Supplement: Supplementary file 1 [file mmc1.zip › TtG6PD-clustalOalignment.clustalnum]

CLUSTAL O(1.2.4) multiple sequence alignment
Tor_tambroides ------------------------------------------------------------	0
Carassius_auratus ------------------------------------------------------------	0
Gobiocypris_rarus TGTAGTCGCTAATGTTTCGTTTTTGCGCTCATATACAACGAGCCTGTTACAAGACTTGAA	60
Tor_tambroides ------------------------------------------------------------	0
Carassius_auratus ------------------------------------------------------------	0
Gobiocypris_rarus GTTTAGCCTTTAAATCCTGGTATTTTTGTTGTGTTTAGTGAAGAGCACTACATACAAGAT	120
Tor_tambroides ------------------------------------------------------------	0
Carassius_auratus ------------------------------------------------------------	0
Gobiocypris_rarus GAGCACCGTTCCCCTCTCACGCTCGGAAGTGTTCGGGCAGCTGAGGAAAGAACTGCACGA	180
Tor_tambroides ------------------------------------------------------------	0
Carassius_auratus ------------------------------------------------------------	0
Gobiocypris_rarus TGATGTGGAATTTCACCAGTCTGATGTGCATATCTTCATCATCATGGGTGCTTCGGGAGA	240
Tor_tambroides ------------------------------------------------------------	0
Carassius_auratus ------------------------------------------------------------	0
Gobiocypris_rarus TCTGGCCAAAAAGAAAATCTACCCAACTTTGTGGTGGTTGTTCAGAGACGGTCTTCTCCC	300
Tor_tambroides ------------------------------------------------------------	0
Carassius_auratus ------------------------------------------------------------	0
Gobiocypris_rarus CGAACAGACATATTTTGTGGGCTTTGCTCGTTCCGATCTGACCGTGGATGCCATACGCAC	360
Tor_tambroides ------------------------------------------------------------	0
Carassius_auratus ------------------------------------------------------------	0
Gobiocypris_rarus GGCCTGCATGCCCTACATGAAGGCTGTAGACTCTGAGGCAGAGCGCCTCGCTGCGTTCTT	420
Tor_tambroides ------------------------------------------------------------	0
Carassius_auratus ------------------------------------------------------------	0
Gobiocypris_rarus TAGTCGAAACTCTTACATCAGTGGGAAGTACGTGGATGAATCCTCTTTTGCTAACCTGAA	480
Tor_tambroides ------------------------------------------------------------	0
Carassius_auratus ------------------------------------------------------------	0
Gobiocypris_rarus CACTCATCTGCTGTCCCTGCCTGGAGGAGCTGAGGCCAACCGCCTATACTACCTGGCTCT	540
Tor_tambroides ------------------------------------------------------------	0
Carassius_auratus -------------------------------------------CAGTGCATGAGCACCAA	17
Gobiocypris_rarus GCCACCCAGCGTCTACCACGATGTCACCAAGAACATCAAACATCAATGCATGAGCACCAA	600
Tor_tambroides ------------------------------------------------------------	0
Carassius_auratus AGGCTGGAACAGGATAATCGTGGAGAAGCCCTTTGGTCGTGACCTGCAGAGCTCGAAGGA	77
Gobiocypris_rarus AGGCTGGAACAGGATCATCGTGGAGAAGCCGTTTGGCCGTGACCTGCAGAGCTCAGAGGA	660
Tor_tambroides ------------------------------------------------------------	0
Carassius_auratus GTTAACCAGTCATCTCTCTTCTCTCTTCACTGAGGACCAGATTTACCGGATAGACCATTA	137
Gobiocypris_rarus GTTAACCAGTCATCTCTCTTCTCTCTTCACTGAGGAACAGATTTACAGGATAGATCATTA	720
Tor_tambroides ---------------------------------------------------CCGAGCATT	9
Carassius_auratus CCTAGGCAAAGAGATGGTCCAGAACCTCATGGTTCTCAGGTTTGGAAATCGGATATTTGG	197
Gobiocypris_rarus CCTAGGCAAAGAGATGGTCCAGAACCTCATGGTCCTCAGGTTTGGAAACCGGATATTTGG	780
*
Tor_tambroides GGTCCATATGGACCGGGACAGTGTGGCGTGTGTGGTTCTGACCTTCAAAGAGCCGTTTGG	69
Carassius_auratus TCCCATATGGAACCGGGACAGTGTGGCTTGTGTGGTTCTGACCTTCAAAGAGCCGTTTGG	257
Gobiocypris_rarus TCCCATATGGAACCGGGACAGTGTGGCATGTGTGGTTCTGACCTTCAAAGAGCCGTTTGG	840
* * **************** ********************************
Tor_tambroides TACCCAGGGCCGGGGGGGATATTTTGACGATTTTGGTATCATTCGTGACGTGATGCAGAA	129
Carassius_auratus TACCATGGGCCGGGGAGGATATTTTGATGATTTTGGTATCATTCGTGATGTGATGCAGAA	317
Gobiocypris_rarus TACCCAGGGCCGAGGAGGATATTTTGATGATTTTGGTATCATTCGTGATGTGATGCAGAA	900
**** ****** ** *********** ******************** ***********
Tor_tambroides CCACCTGCTGCAGATGCTCAGTCTGGTTGCCATGGAGAAGCCTGCATCCACCAGCTCTGA	189
Carassius_auratus CCACCTGCTGCAGATGCTCAGTCTGGTTGCCATGGAGAAGCCTGCATCCACCAGCTCTGA	377
Gobiocypris_rarus CCACCTGCTGCAGATGCTCTCTCTGGTTGCCATGGAGAAGCCCGCATCCACCAGCTCTGA	960
******************* ********************* *****************
Tor_tambroides TGATGTTAGAGATGAGAAGGTGAAGGTGCTGAAGTGA-----------------------	226
Carassius_auratus TGATGTTAGAGATGAGAAGGTGAAGGTGCTGAAGTGCATTGAGCTGGTCTCTCTCTCAGA	437
Gobiocypris_rarus TGATGTTAGGGATGAGAAGGTGAAGGTGCTGAAGTGCATTGAACCGGTCTCTCTCTCAGA	1020
********* **************************
Tor_tambroides ------------------------------------------------------------	226
Carassius_auratus TGTGGTCTTGGGTCAGTATGTGGGAGATCCCGATGGAGAAGGAGAGGCTAAACTGGGTTA	497
Gobiocypris_rarus CGTGGTCTTGGGTCAGTATGTGGGAGATCCAGATGGAGAAGGAGAGGCTAAACTGGGTTA	1080
Tor_tambroides ------------------------------------------------------------	226
Carassius_auratus TCTAGATGACAAAACTGTCCCCGAAGGCTCCACTCAGGCTACATTTGCCACAGCAGTGCT	557
Gobiocypris_rarus TCTAGATGACCCAACTGTCCCTAAAGGCTCCACTCAGGCTACATTTGCCACAGCAGTGCT	1140
Tor_tambroides ------------------------------------------------------------	226
Carassius_auratus TTATGTAAAGAACGAACGCTGGGATGGAGTTCCCTTCATCCTCAGGTGTGGAAAGGCTCT	617
Gobiocypris_rarus TTATGTAAAGAATGAACGCTGGGATGGTGTTCCCTTCATCCTCAGGTGTGGAAAGGCTCT	1200
Tor_tambroides ------------------------------------------------------------	226
Carassius_auratus GAATGAGAGGAAGGCAGAGGTGAGGCTGCAGTTCACAGACGTCCCTGGAGACATCTTTAG	677
Gobiocypris_rarus GAATGAAAGGAAGGCAGAGGTGAGGCTGCAGTTCACTGACGTTCCTGGAGACATCTTTGA	1260
Tor_tambroides ------------------------------------------------------------	226
Carassius_auratus CTCTCACTGCAGGAGGAACGAGTTAGTGGTGCGTGTGCAGCCCAACGAGGCCATCTACGC	737
Gobiocypris_rarus ATCTCAGTGTAGGCGGAACGAGTTGGTGGTCCGCGTGCAGCCCAACGAGGCCATCTACGC	1320
Tor_tambroides ------------------------------------------------------------	226
Carassius_auratus CAAGATGATGAGCAAGAAACCCGGAGTCTACTTCAGCCCTGAGGAGACCGAGCTGGACCT	797
Gobiocypris_rarus CAAGATGATGAGCAAGAAACCTGGAGTTTATTTCAGCCCGGAGGAGACGGAGCTGGACCT	1380
Tor_tambroides ------------------------------------------------------------	226
Carassius_auratus GACCTACCACAGCAGATACAAGGACGTTAAGCTGCCCGATGCCTACGAACGTCTGATTCT	857
Gobiocypris_rarus GACCTACCACAGCAGATACAGGGACGTTAAGCTGCCTGATGCTTATGAACGTCTGATTTT	1440
Tor_tambroides ------------------------------------------------------------	226
Carassius_auratus GGACGTCTTTTGCGGCAGCCAGATGCATTTTGTACGCAGTGATGAGTTGAGGGAAGCCTG	917
Gobiocypris_rarus GGATGTCTTTTGTGGCAGTCAGATGCATTTTGTACGCAGTGACGAGTTGAGGGAAGCCTG	1500
Tor_tambroides ------------------------------------------------------------	226
Carassius_auratus GAGAATCTTCACTCCTCTTCTTCATCAGATCGAGAAGGAGAAGACGCCACCCATCAAATA	977
Gobiocypris_rarus GAGAATCTTCACTCCTCTTCTTCATGAGATCGAGACAAAAAAGACGCCACCCATCAAATA	1560
Tor_tambroides ------------------------------------------------------------	226
Carassius_auratus CAAATACGGGAGTCGTGGTCC---------------------------------------	998
Gobiocypris_rarus CAAATATGGGAGCCGTGGTCCTGCAGAGGCTGATGAGCTGGTGCAGAAGGTGGGCTTCCG	1620
Tor_tambroides ------------------------------------------------------------	226
Carassius_auratus ------------------------------------------------------------	998
Gobiocypris_rarus CTATGAGGGTACATACAGATGGGTCAACCCACACAAACTGTGAAAGAAGAGGATGACCGA	1680
Tor_tambroides ------------------------------------------------------------	226
Carassius_auratus ------------------------------------------------------------	998
Gobiocypris_rarus GATGAGAAGAGCTGAGGCCTGTTTACAAAAACAGCCCAAGATGACTGCCTGAAATAAGAC	1740
Tor_tambroides ------------------------------------------------------------	226
Carassius_auratus ------------------------------------------------------------	998
Gobiocypris_rarus AGAGAAAAGGCCACTTAAAAGTATTTGAAGATGCACTCATTTAAAGAAGGACCAACAAAC	1800
Tor_tambroides -----	226
Carassius_auratus -----	998
Gobiocypris_rarus AAGAT	1805
