# Supplementary material for: Data on PCR primer design for glucose 6-phosphate dehydrogenase gene and the effects of dietary carbohydrate levels on its expression in the liver of Malaysian mahseer (Tor tambroides)
Source: Data Brief. 2020 Jun 23;31:105916. doi: 10.1016/j.dib.2020.105916 (PMC7334360; doi:10.1016/j.dib.2020.105916)
Supplement: Supplementary file 1 [file mmc1.zip › MG763213.1 Gobiocypris rarus glucose-6-phosphate 1-dehydrogenase (g6pd) mRNA, complete cds.fa]

>Gobiocypris rarus glucose-6-phosphate 1-dehydrogenase (g6pd) mRNA, complete cds  (1805 bp)
TGTAGTCGCTAATGTTTCGTTTTTGCGCTCATATACAACGAGCCTGTTACAAGACTTGAAGTTTAGCCTTTAAATCCTGG
TATTTTTGTTGTGTTTAGTGAAGAGCACTACATACAAGATGAGCACCGTTCCCCTCTCACGCTCGGAAGTGTTCGGGCAG
CTGAGGAAAGAACTGCACGATGATGTGGAATTTCACCAGTCTGATGTGCATATCTTCATCATCATGGGTGCTTCGGGAGA
TCTGGCCAAAAAGAAAATCTACCCAACTTTGTGGTGGTTGTTCAGAGACGGTCTTCTCCCCGAACAGACATATTTTGTGG
GCTTTGCTCGTTCCGATCTGACCGTGGATGCCATACGCACGGCCTGCATGCCCTACATGAAGGCTGTAGACTCTGAGGCA
GAGCGCCTCGCTGCGTTCTTTAGTCGAAACTCTTACATCAGTGGGAAGTACGTGGATGAATCCTCTTTTGCTAACCTGAA
CACTCATCTGCTGTCCCTGCCTGGAGGAGCTGAGGCCAACCGCCTATACTACCTGGCTCTGCCACCCAGCGTCTACCACG
ATGTCACCAAGAACATCAAACATCAATGCATGAGCACCAAAGGCTGGAACAGGATCATCGTGGAGAAGCCGTTTGGCCGT
GACCTGCAGAGCTCAGAGGAGTTAACCAGTCATCTCTCTTCTCTCTTCACTGAGGAACAGATTTACAGGATAGATCATTA
CCTAGGCAAAGAGATGGTCCAGAACCTCATGGTCCTCAGGTTTGGAAACCGGATATTTGGTCCCATATGGAACCGGGACA
GTGTGGCATGTGTGGTTCTGACCTTCAAAGAGCCGTTTGGTACCCAGGGCCGAGGAGGATATTTTGATGATTTTGGTATC
ATTCGTGATGTGATGCAGAACCACCTGCTGCAGATGCTCTCTCTGGTTGCCATGGAGAAGCCCGCATCCACCAGCTCTGA
TGATGTTAGGGATGAGAAGGTGAAGGTGCTGAAGTGCATTGAACCGGTCTCTCTCTCAGACGTGGTCTTGGGTCAGTATG
TGGGAGATCCAGATGGAGAAGGAGAGGCTAAACTGGGTTATCTAGATGACCCAACTGTCCCTAAAGGCTCCACTCAGGCT
ACATTTGCCACAGCAGTGCTTTATGTAAAGAATGAACGCTGGGATGGTGTTCCCTTCATCCTCAGGTGTGGAAAGGCTCT
GAATGAAAGGAAGGCAGAGGTGAGGCTGCAGTTCACTGACGTTCCTGGAGACATCTTTGAATCTCAGTGTAGGCGGAACG
AGTTGGTGGTCCGCGTGCAGCCCAACGAGGCCATCTACGCCAAGATGATGAGCAAGAAACCTGGAGTTTATTTCAGCCCG
GAGGAGACGGAGCTGGACCTGACCTACCACAGCAGATACAGGGACGTTAAGCTGCCTGATGCTTATGAACGTCTGATTTT
GGATGTCTTTTGTGGCAGTCAGATGCATTTTGTACGCAGTGACGAGTTGAGGGAAGCCTGGAGAATCTTCACTCCTCTTC
TTCATGAGATCGAGACAAAAAAGACGCCACCCATCAAATACAAATATGGGAGCCGTGGTCCTGCAGAGGCTGATGAGCTG
GTGCAGAAGGTGGGCTTCCGCTATGAGGGTACATACAGATGGGTCAACCCACACAAACTGTGAAAGAAGAGGATGACCGA
GATGAGAAGAGCTGAGGCCTGTTTACAAAAACAGCCCAAGATGACTGCCTGAAATAAGACAGAGAAAAGGCCACTTAAAA
GTATTTGAAGATGCACTCATTTAAAGAAGGACCAACAAACAAGAT
