# Supplementary material for: Data on PCR primer design for glucose 6-phosphate dehydrogenase gene and the effects of dietary carbohydrate levels on its expression in the liver of Malaysian mahseer (Tor tambroides)
Source: Data Brief. 2020 Jun 23;31:105916. doi: 10.1016/j.dib.2020.105916 (PMC7334360; doi:10.1016/j.dib.2020.105916)
Supplement: Supplementary file 2 [file mmc2.zip]

Archive with 4 entries (4 files):
- Tor_tambroides beta-actin mRNA.fa
- bactin-clustalOalignment.clustalnum
- KT966391.1 Tor putitora beta-actin mRNA, partial cds.fa
- MK439425.1 Schizothorax_prenanti beta-actin mRNA.fa
