# Supplementary material for: Data on PCR primer design for glucose 6-phosphate dehydrogenase gene and the effects of dietary carbohydrate levels on its expression in the liver of Malaysian mahseer (Tor tambroides)
Source: Data Brief. 2020 Jun 23;31:105916. doi: 10.1016/j.dib.2020.105916 (PMC7334360; doi:10.1016/j.dib.2020.105916)
Supplement: Supplementary file 2 [file mmc2.zip › Tor_tambroides beta-actin mRNA.fa]

>Tor_tambroides beta-actin mRNA  (164 bp)
AGTTCGGTTTAACATGTACCCTGGCATTGCTGATAGGATGCAGAAGGAGATCACATCCCTGGCCCCCAGCACAATGAAAA
TCAAGATCATTGCCCCACCTGAGCGTAAATACTCTGTCTGGATCGGAGGTTCCATCCTGGCCTCTCTGTCCACCTTCCAG
CCAA
