# Supplementary material for: Data on PCR primer design for glucose 6-phosphate dehydrogenase gene and the effects of dietary carbohydrate levels on its expression in the liver of Malaysian mahseer (Tor tambroides)
Source: Data Brief. 2020 Jun 23;31:105916. doi: 10.1016/j.dib.2020.105916 (PMC7334360; doi:10.1016/j.dib.2020.105916)
Supplement: Supplementary file 2 [file mmc2.zip › bactin-clustalOalignment.clustalnum]

CLUSTAL O(1.2.4) multiple sequence alignment
Tor_tambroides ------------------------------------------------------------	0
Schizothorax_prenanti CCTCACGCACAGTATTGTGAGTTTTCAGTGCACGCTGAGAAGATCTTCACACCCCTTGTT	60
Tor_putitora ------------------------------------------------------------	0
Tor_tambroides ------------------------------------------------------------	0
Schizothorax_prenanti CACAATAATCTACTAATACACAGCCATGGATGAGGAAATCGCTGCCCTGGTCGTTGACAA	120
Tor_putitora ------------------------------------------------------------	0
Tor_tambroides ------------------------------------------------------------	0
Schizothorax_prenanti CGGCTCCGGTATGTGCAAAGCCGGTTTTGCTGGAGATGATGCCCCTCGTGCTGTCTTCCC	180
Tor_putitora ------------------------------------------------------------	0
Tor_tambroides ------------------------------------------------------------	0
Schizothorax_prenanti CTCCATTGTTGGCCGACCCAGGCATCAGGTATATAACTTAGTAACTTTAATTCCCTGACG	240
Tor_putitora ------------------------------------------------------------	0
Tor_tambroides ------------------------------------------------------------	0
Schizothorax_prenanti ACAGTTTATTAAGTGTTAAAATGTGTCATCAAAAGCCTAGAAGAAATTACTAGCAATATT	300
Tor_putitora ------------------------------------------------------------	0
Tor_tambroides ------------------------------------------------------------	0
Schizothorax_prenanti ACGATTTATTCTTTTGAATGTCAAGTTATATTTACGTAATATTTTATACAATACAGATTT	360
Tor_putitora ------------------------------------------------------------	0
Tor_tambroides ------------------------------------------------------------	0
Schizothorax_prenanti GCAAAACAGCTTCACTATAATATACAGCAAAGTGTTAATTTTGAAGGACTTAAACCACAA	420
Tor_putitora ------------------------------------------------------------	0
Tor_tambroides ------------------------------------------------------------	0
Schizothorax_prenanti CTTCAGGTGTACAGCAACTCTACAGCTAAATGTAGTTCAATGATGTTAATTCGGTTCAAT	480
Tor_putitora ------------------------------------------------------------	0
Tor_tambroides ------------------------------------------------------------	0
Schizothorax_prenanti GAGTGTTAGGTTTTGAAAGTTCATCAATTATAAAATTGCTTTAAAGAAGCCTCTACAGAA	540
Tor_putitora ------------------------------------------------------------	0
Tor_tambroides ------------------------------------------------------------	0
Schizothorax_prenanti GGCTGTAGCATCACTATTCAGTTTGTTTTCATCAAATGCTGTTAATGCAGTGCTAATTGA	600
Tor_putitora ------------------------------------------------------------	0
Tor_tambroides ------------------------------------------------------------	0
Schizothorax_prenanti AGTTTTCTGAACAATGGTCTTTTAAACCTATTTTACATATAGATTCTGAATATTACTTGT	660
Tor_putitora ------------------------------------------------------------	0
Tor_tambroides ------------------------------------------------------------	0
Schizothorax_prenanti TTGCATGGGCTTGGTGCCTAATCTTTAAACTCCTCTTTCCTCCAGGGAGTGATGGTTGGC	720
Tor_putitora ------------------------------------------------------------	0
Tor_tambroides ------------------------------------------------------------	0
Schizothorax_prenanti ATGGGACAGAAGGACTCCTATGTAGGAGATGAGGCTCAGAGCAAGAGGGGTATCCTGACC	780
Tor_putitora ------------------------------------------------------------	0
Tor_tambroides ------------------------------------------------------------	0
Schizothorax_prenanti CTTAAATATCCTATTGAGCACGGTATTGTGACCAACTGGGATGATATGGAGAAGATCTGG	840
Tor_putitora ------------------------------------------------------------	0
Tor_tambroides ------------------------------------------------------------	0
Schizothorax_prenanti CATCACACCTTCTACAACGAGCTGCGTGTTGCCCCTGAGGAGCACCCTGTCCTGCTGACA	900
Tor_putitora ------------------------------------------------------------	0
Tor_tambroides ------------------------------------------------------------	0
Schizothorax_prenanti GAGGCTCCCCTCAATCCCAAAGCCAACAGGGAGAAGATGACACAGATCATGTTTGAGACC	960
Tor_putitora ------------------------------------------------------------	0
Tor_tambroides ------------------------------------------------------------	0
Schizothorax_prenanti TTCAACACCCCTGCCATGTATGTGGCCATCCAGGCTGTGCTCTCCCTGTACGCTTCTGGT	1020
Tor_putitora ------------------------------------------------------------	0
Tor_tambroides ------------------------------------------------------------	0
Schizothorax_prenanti CGTACTACTGGTATCGTGATGGACTCTGGTGATGGTGTCACCCACACTGTGCCCATCTAC	1080
Tor_putitora ------------------------------------------------------------	0
Tor_tambroides ------------------------------------------------------------	0
Schizothorax_prenanti GAGGGTTACGCCCTGCCCCATGCCATCCTCCGTCTGGACTTGGCTGGCCGTGACCTGACT	1140
Tor_putitora ------------------------------------------------------------	0
Tor_tambroides ------------------------------------------------------------	0
Schizothorax_prenanti GACTACCTCATGAAGATCCTGACCGAGAGAGGCTACAGCTTCACCACCACAGCTGAGAGG	1200
Tor_putitora ------------------------------------------------------------	0
Tor_tambroides ------------------------------------------------------------	0
Schizothorax_prenanti GAAATTGTCCGTGACATCAAGGAGAAGCTCTGCTATGTGGCTCTTGACTTCGAGCAGGAG	1260
Tor_putitora ------------------------------------------------------------	0
Tor_tambroides ------------------------------------------------------------	0
Schizothorax_prenanti ATGGGCACCGCTGCTTCCTCCTCCTCCCTGGAGAAGAGCTATGAGCTGCCTGACGGACAG	1320
Tor_putitora ------------------------------------------------------------	0
Tor_tambroides ------------------------------------------------------------	0
Schizothorax_prenanti GTCATCACCATTGGCAATGAGAGGTTCAGGTGCCCAGAGGCCCTGTTCCAGCCATCCTTC	1380
Tor_putitora ------------------------------------------------------------	0
Tor_tambroides ------------------------------------------------------------	0
Schizothorax_prenanti TTGGGTATGGAGTCTTGCGGTATCCATGAGACCACCTTCAACTCCATCATGAAGTGTGAC	1440
Tor_putitora -------------------------------------------TTTTCATGAAGTGTGAC	17
Tor_tambroides -----------------------------------------AGTTCGGTTTAACATGTAC	19
Schizothorax_prenanti GTCGACATCCGTAAGGACCTGTATGCCAACACTGTATTGTCTGGTGGTACCACCATGTAC	1500
Tor_putitora GTTGACATCCGTAAGGACCTGTATGCCAACACTGTATTGTCTGGTGGTACCACCATGTAC	77
* * * * *******
Tor_tambroides CCTGGCATTGCTGATAGGATGCAGAAGGAGATCACATCCCTGGCCCCCAGCACAATGAAA	79
Schizothorax_prenanti CCTGGCATTGCTGATAGGATGCAGAAGGAGATCACATCCCTGGCCCCCAGCACAATGAAA	1560
Tor_putitora CCTGGCATTGCTGATAGGATGCAGAAGGAGATCACATCCCTGGCCCCCAGCACAATGAAA	137
************************************************************
Tor_tambroides ATCAAGATCATTGCCCCACCTGAGCGTAAATACTCTGTCTGGATCGGAGGTTCCATCCTG	139
Schizothorax_prenanti ATCAAGATCATTGCCCCACCTGAGCGTAAATACTCTGTCTGGATCGGAGGTTCCATCCTG	1620
Tor_putitora ATCAAGATCATTGCCCCACCTGAGCGTAAATACTCTGTCTGGATCGGAGGTTCCATCCTG	197
************************************************************
Tor_tambroides GCCTCTCTGTCCACCTTCCAGCCAA-----------------------------------	164
Schizothorax_prenanti GCCTCCCTGTCCACCTTCCAGCAGATGTGGATTAGCAAGCAGGAGTACGATGAGTCTGGA	1680
Tor_putitora GCCTCCCTGTCCACCTTCCAGCAGATGTGGATTAGCAAGCAGGAGTACGACGAGTCTGGA	257
***** **************** *
Tor_tambroides ------------------------------------------------------------	164
Schizothorax_prenanti CCATCCATCGTCCACCGCAAATGCTTCTAAACGGACTGTTACCACTTCACGCCGACTCAA	1740
Tor_putitora CCATCCATCGTGCACCGCAAATGCTTCTAGGA----------------------------	289
Tor_tambroides ------------------------------------------------------------	164
Schizothorax_prenanti ACTGCGCAGAGAAAAACTTCAAACGACAACATTGGCATGGCTTTTGTTATTTTTGGCGCT	1800
Tor_putitora ------------------------------------------------------------	289
Tor_tambroides ------------------------------------------------------------	164
Schizothorax_prenanti TGACTCAGGATCTAAAAACTGGAACGGTGAAGGTGACGGCAATGTTTTTTGGCAAATAAG	1860
Tor_putitora ------------------------------------------------------------	289
Tor_tambroides ------------------------------------------------------------	164
Schizothorax_prenanti CATCCCCGAAGTTCTACAATGCATCTGAGGACTCGTTTGTTTTTCTTTTGTTTTCTTTTT	1920
Tor_putitora ------------------------------------------------------------	289
Tor_tambroides ------------------------------------------------------------	164
Schizothorax_prenanti TTTCTTTAGTCATTCCAAATGTTTGTTAAATGCATTGTTCCGAAACTTATTTGCCTCTAT	1980
Tor_putitora ------------------------------------------------------------	289
Tor_tambroides ------------------------------------------------------------	164
Schizothorax_prenanti GAAGGCTGCCCAGTAATTGGGAGCATACTTAACATTGTAGTATTGTATGTAAATTATGTA	2040
Tor_putitora ------------------------------------------------------------	289
Tor_tambroides ------------------------------------------------------------	164
Schizothorax_prenanti ACAAAACAATGTCTGGGTTTTTGTACTTTCAGCCTTAAAATCTTGGGTTATTTTTTTTAT	2100
Tor_putitora ------------------------------------------------------------	289
Tor_tambroides ------------------------------------------------------------	164
Schizothorax_prenanti TTTATTTTTATTTTTTTGTTCAAAAAACGAAGCTTTACCATTCAAGATGTAAAGGTTTCC	2160
Tor_putitora ------------------------------------------------------------	289
Tor_tambroides ------------------------------------------------------------	164
Schizothorax_prenanti ATTCCCCCTGGGCATATTGTAAAAGCTGTGTGGAACGTGGCGGTGCCAGACACTTGGTGG	2220
Tor_putitora ------------------------------------------------------------	289
Tor_tambroides -----------------------------------------------------------	164
Schizothorax_prenanti GGCCAACCTGTACACTGACTAATTCAATTCCAATAAAAGTGCACATGTGTAAGACATCC	2279
Tor_putitora -----------------------------------------------------------	289
