# Supplementary material for: Data on PCR primer design for glucose 6-phosphate dehydrogenase gene and the effects of dietary carbohydrate levels on its expression in the liver of Malaysian mahseer (Tor tambroides)
Source: Data Brief. 2020 Jun 23;31:105916. doi: 10.1016/j.dib.2020.105916 (PMC7334360; doi:10.1016/j.dib.2020.105916)
Supplement: Supplementary file 2 [file mmc2.zip › MK439425.1 Schizothorax_prenanti beta-actin mRNA.fa]

>MK439425.1 Schizothorax prenanti beta-actin mRNA, complete cds  (2279 bp)
CCTCACGCACAGTATTGTGAGTTTTCAGTGCACGCTGAGAAGATCTTCACACCCCTTGTTCACAATAATCTACTAATACA
CAGCCATGGATGAGGAAATCGCTGCCCTGGTCGTTGACAACGGCTCCGGTATGTGCAAAGCCGGTTTTGCTGGAGATGAT
GCCCCTCGTGCTGTCTTCCCCTCCATTGTTGGCCGACCCAGGCATCAGGTATATAACTTAGTAACTTTAATTCCCTGACG
ACAGTTTATTAAGTGTTAAAATGTGTCATCAAAAGCCTAGAAGAAATTACTAGCAATATTACGATTTATTCTTTTGAATG
TCAAGTTATATTTACGTAATATTTTATACAATACAGATTTGCAAAACAGCTTCACTATAATATACAGCAAAGTGTTAATT
TTGAAGGACTTAAACCACAACTTCAGGTGTACAGCAACTCTACAGCTAAATGTAGTTCAATGATGTTAATTCGGTTCAAT
GAGTGTTAGGTTTTGAAAGTTCATCAATTATAAAATTGCTTTAAAGAAGCCTCTACAGAAGGCTGTAGCATCACTATTCA
GTTTGTTTTCATCAAATGCTGTTAATGCAGTGCTAATTGAAGTTTTCTGAACAATGGTCTTTTAAACCTATTTTACATAT
AGATTCTGAATATTACTTGTTTGCATGGGCTTGGTGCCTAATCTTTAAACTCCTCTTTCCTCCAGGGAGTGATGGTTGGC
ATGGGACAGAAGGACTCCTATGTAGGAGATGAGGCTCAGAGCAAGAGGGGTATCCTGACCCTTAAATATCCTATTGAGCA
CGGTATTGTGACCAACTGGGATGATATGGAGAAGATCTGGCATCACACCTTCTACAACGAGCTGCGTGTTGCCCCTGAGG
AGCACCCTGTCCTGCTGACAGAGGCTCCCCTCAATCCCAAAGCCAACAGGGAGAAGATGACACAGATCATGTTTGAGACC
TTCAACACCCCTGCCATGTATGTGGCCATCCAGGCTGTGCTCTCCCTGTACGCTTCTGGTCGTACTACTGGTATCGTGAT
GGACTCTGGTGATGGTGTCACCCACACTGTGCCCATCTACGAGGGTTACGCCCTGCCCCATGCCATCCTCCGTCTGGACT
TGGCTGGCCGTGACCTGACTGACTACCTCATGAAGATCCTGACCGAGAGAGGCTACAGCTTCACCACCACAGCTGAGAGG
GAAATTGTCCGTGACATCAAGGAGAAGCTCTGCTATGTGGCTCTTGACTTCGAGCAGGAGATGGGCACCGCTGCTTCCTC
CTCCTCCCTGGAGAAGAGCTATGAGCTGCCTGACGGACAGGTCATCACCATTGGCAATGAGAGGTTCAGGTGCCCAGAGG
CCCTGTTCCAGCCATCCTTCTTGGGTATGGAGTCTTGCGGTATCCATGAGACCACCTTCAACTCCATCATGAAGTGTGAC
GTCGACATCCGTAAGGACCTGTATGCCAACACTGTATTGTCTGGTGGTACCACCATGTACCCTGGCATTGCTGATAGGAT
GCAGAAGGAGATCACATCCCTGGCCCCCAGCACAATGAAAATCAAGATCATTGCCCCACCTGAGCGTAAATACTCTGTCT
GGATCGGAGGTTCCATCCTGGCCTCCCTGTCCACCTTCCAGCAGATGTGGATTAGCAAGCAGGAGTACGATGAGTCTGGA
CCATCCATCGTCCACCGCAAATGCTTCTAAACGGACTGTTACCACTTCACGCCGACTCAAACTGCGCAGAGAAAAACTTC
AAACGACAACATTGGCATGGCTTTTGTTATTTTTGGCGCTTGACTCAGGATCTAAAAACTGGAACGGTGAAGGTGACGGC
AATGTTTTTTGGCAAATAAGCATCCCCGAAGTTCTACAATGCATCTGAGGACTCGTTTGTTTTTCTTTTGTTTTCTTTTT
TTTCTTTAGTCATTCCAAATGTTTGTTAAATGCATTGTTCCGAAACTTATTTGCCTCTATGAAGGCTGCCCAGTAATTGG
GAGCATACTTAACATTGTAGTATTGTATGTAAATTATGTAACAAAACAATGTCTGGGTTTTTGTACTTTCAGCCTTAAAA
TCTTGGGTTATTTTTTTTATTTTATTTTTATTTTTTTGTTCAAAAAACGAAGCTTTACCATTCAAGATGTAAAGGTTTCC
ATTCCCCCTGGGCATATTGTAAAAGCTGTGTGGAACGTGGCGGTGCCAGACACTTGGTGGGGCCAACCTGTACACTGACT
AATTCAATTCCAATAAAAGTGCACATGTGTAAGACATCC
