# Supplementary material for: Data on PCR primer design for glucose 6-phosphate dehydrogenase gene and the effects of dietary carbohydrate levels on its expression in the liver of Malaysian mahseer (Tor tambroides)
Source: Data Brief. 2020 Jun 23;31:105916. doi: 10.1016/j.dib.2020.105916 (PMC7334360; doi:10.1016/j.dib.2020.105916)
Supplement: Supplementary file 3 [file mmc3.zip]

Archive with 5 entries (5 files):
- AF157514.1 Oncorhynchus mykiss beta-actin mRNA, complete cds.fa
- EF551311.1 Oncorhynchus mykiss glucose-6-phosphate-1-dehydrogenase (G6PD) mRNA, partial cds.fa
- AB111384.1 Oryzias latipes G6PD mRNA for glucose-6-phosphate 1-dehydrogenase, partial cds.fa
- HM017972.1 Gobiocypris rarus glucose-6-phosphate dehydrogenase mRNA, partial cds.fa
- NM_001141724.1 Salmo salar glucose-6-phosphate dehydrogenase (g6pd), mRNA.fa
