# Supplementary material for: Data on PCR primer design for glucose 6-phosphate dehydrogenase gene and the effects of dietary carbohydrate levels on its expression in the liver of Malaysian mahseer (Tor tambroides)
Source: Data Brief. 2020 Jun 23;31:105916. doi: 10.1016/j.dib.2020.105916 (PMC7334360; doi:10.1016/j.dib.2020.105916)
Supplement: Supplementary file 3 [file mmc3.zip › AF157514.1 Oncorhynchus mykiss beta-actin mRNA, complete cds.fa]

>AF157514.1 Oncorhynchus mykiss beta-actin mRNA, complete cds  (1389 bp)
ATTATATCATTTACCCTTGAAACACCCCCCTCCCAAAACCAAAAGTTCAAAATGGAAGGTGAAATCGCCGCACTGGTTGT
TGACAACGGATCCGGTATGTGCAAAGCCGGATTCGCCGGAGATGACGCGCCTCGGGCTGTCTTCCCCTCCATCGTCGGGC
GTCCCAGGCATCAGGGAGTGATGGTTGGGATGGGCCAGAAAGACAGCTACGTGGGAGACGAGGCTCAGAGCAAGAGGGGT
ATCCTGACTCTGAAGTACCCCATCGAGCACGGCATCGTCACCAACTGGGACGACATGGAGAAGATCTGGCATCACACCTT
CTACAACGAGCTGCGAGTGGCTCCAGAGGAGCACCCCGTCCTGCTCACAGAGGCCCCCCTCAACCCCAAAGCCAACAGGG
AGAAGATGACCCAGATTATGTTTGAGACCTTCAACACCCCTGCCATGTACGTGGCCATCCAGGCCGTGTTGTCCCTATAC
GCCTCTGGCCGTACCACCGGTATCGTCATGGACTCCGGTGACGGCGTGACCCACACAGTACCCATCTACGAGGGCTACGC
TCTGCCCCACGCCATCCTGCGTCTGGATCTGGCCGGCCGCGACCTCACAGACTACCTGATGAAGACCCTGACGGAGCGCG
GTTACAGCTTCACCACCACGGCCGAGAGGGAAATCGTACGAGACATCAAGGAGAAGCTGTGCTACGTGGCGCTGGACTTT
GAGCAGGAGATGGGCACCGCTGCCTCCTCTTCCTCTCTGGAGAAGAGCTACGAGCTGCCTGACGGACAGGTCATCACCAT
CGGCAACGAGAGGTTCCGCTGCCCAGAGGCCCTCTTCCAGCCCTCCTTCCTCGGTATGGAGTCTTGCGGTATCCACGAGA
CCACCTTCAACTCCATCATGAAGTGTGACGTGGACATCCGTAAGGACCTGTACGCCAACACGGTGCTGTCCGGAGGAACC
ACCATGTACCCCGGCATCGCTGACCGGATGCAGAAGGAGATCACCTCTCTGGCCCCCTCCACCATGAAGATCAAGATCAT
CGCCCCCCCAGAGCGTAAATACTCCGTCTGGATCGGAGGCTCCATCTTGGCTTCTCTCTCCACCTTCCAACAGATGTGGA
TCAGCAAGCAGGAGTACGACGAGTCTGGTCCCTCCATCGTCCACCGTAAATGCTTCTAAACAGACTGTACCCATCCCAAA
CGACCGACCCAGCCACACCCGACTACCACTTCAGCTCTGCCACCAGACACACCACCCAGAGGGAGAGAGAGGGGGGCCTG
TGGAGTGAGCCCAAACCCAGCTTCTCAGTCTCATTGGCATGGCTTCTGTTATTTTGGCGCTTTTTTTGACTCAGGATCTG
TGAAAAAAAAAAAAAAAAAAAAAAAAAAA
