# Supplementary material for: Data on PCR primer design for glucose 6-phosphate dehydrogenase gene and the effects of dietary carbohydrate levels on its expression in the liver of Malaysian mahseer (Tor tambroides)
Source: Data Brief. 2020 Jun 23;31:105916. doi: 10.1016/j.dib.2020.105916 (PMC7334360; doi:10.1016/j.dib.2020.105916)
Supplement: Supplementary file 3 [file mmc3.zip › EF551311.1 Oncorhynchus mykiss glucose-6-phosphate-1-dehydrogenase (G6PD) mRNA, partial cds.fa]

>EF551311.1 Oncorhynchus mykiss glucose-6-phosphate-1-dehydrogenase (G6PD) mRNA, partial cds  (1383 bp)
TTGTTTAGAGATGGGCTACTCCCTGAACAGACTCACTTTGTGGGCTTTGCTCGCTCTGACCTGACGGTGGATGCCTCAAA
TACTGCCTGCATGCCCTATATGAAGGTGGCAGACTCTGAGGCGGAGCGGTTGTCTGTGTTCTTCACCGTAACCTCTTATG
TCAGTGGGAAGTACGCCGATGAGAGTGCCTTCTCCAACCTCCACACCCACCTGCTGTCCCTGCCCGGGGGGGGAAAGGCC
AACCGCCTCTTCTACCTGGCCCTGCCGCCCAGCGTCTACCACGATGTCACCAAGAACATCAAGCACCACGGCATGAGCAC
CAAGGGCTGGAGCAGGGTGATTGTGGAGAAGCCATTTGGTCGTGACCTGCAGAGCTCAGAGGAGCTGTCCACCCACCTCT
CTTCCCTGTTTACTGAGGATCAGATCTACCGCATAGACCACTACCTGGGCAAGGAGATGGTGCAGAACCTCATGGTCCTC
AGGTTTGGGAACCGGATCTTTGGGCCCATCTGGAACAGGGACAGCATAGCGTGTGTGGTCCTCACCTTCAAAGAACCCTT
CGGCACCCAGGGCCGGGGCGGCTACTTTGATGACTTTGGCATCATCCGGGATGTCATGCAGAACCACTTGCTCCAGATGC
TCTCTCTGGTTGCCATGGAGAAGCCTGCCTCCACCAGCTCTGATGATGTCAGGGATGAAAAGGTGAAGGTGCTGAAGTGC
ATTGCCCCCATTACCATGTCAGATGTGGTGTTGGGGCAGTATGTGGGTGACCCAGAGGGAGAGGGGGATGCCAAGCTGGG
TTACCTTGATGACCCCACTGTCCCCAAAGGCTCCACCCAGGCCACCTTCACCACAGCTGTGCTCTACGTGCACAACGAGC
GCTGGGATGGTGTTCCCTTCATCCTGCGTTGCGGCAAAGCCCTGAACGAGAGGAAAGCGGAGGTGCGGTTGCAGTTCACG
GAAGTTCCGGGGGACATCTTTGGCGCGCAGTGTCGTAGGAATGAGCTGGTGGTGCGCGTGCAGCCCAACGAGGCCGTCTA
CGCCAAGATGATGAGCAAGAAACCAGGAGTGTACTTCCACCCCGAGGAGACGGAGCTAGACCTCACCTACAAGAGCAGAT
ACAAGGATGTGAAGTTGCCAGACGCCTACGAGCGTCTCATCCTGGACGTCTTCTGTGGCAGCCAGATGCACTTTGTCAGA
AGTGATGAGCTGAGGGAAGCCTGGAGGATCTTTACGCCTCTCCTTCATCAGATAGAGAATGAGAAGATTCCCCCCACACC
CTACAAATATGGAAGCCGGGGTCCAACGGAAGCGGACGAGCTCTCAAAGAGGGTCGGTTTCCGATACGAAGGAACATACA
AATGGGTCAACCCCCACCGACTG
