# Supplementary material for: Data on PCR primer design for glucose 6-phosphate dehydrogenase gene and the effects of dietary carbohydrate levels on its expression in the liver of Malaysian mahseer (Tor tambroides)
Source: Data Brief. 2020 Jun 23;31:105916. doi: 10.1016/j.dib.2020.105916 (PMC7334360; doi:10.1016/j.dib.2020.105916)
Supplement: Supplementary file 3 [file mmc3.zip › AB111384.1 Oryzias latipes G6PD mRNA for glucose-6-phosphate 1-dehydrogenase, partial cds.fa]

>AB111384.1 Oryzias latipes G6PD mRNA for glucose-6-phosphate 1-dehydrogenase, partial cds  (1419 bp)
GAAGAAGATCTATCCAACTTTGTGGTGGTTATTTCGAGATGGTCTACTACCAGAAGACACTCGTGTTGTGGGTTTTGCCC
GATCTAAGCTCACTGTGGAGGACATTAAAGCAGCCTGCCTACCTCACATGAAGGTGACTGAGAAAGACAGTGCTGCTCTG
TCAGATTTCTTCAGTAAAAACTCCTACCTGAGTGGCAGGTATGATGACGGCACCTCCTTTGACAAACTCAACAGCCTGCT
GTCATCCCTGCCTGGTGGAGCAAATGCCAACAGACTTTTCTACCTGGCTCTCCCACCCACAGTTTACTGCCATGTCAGCA
CAAACATCCGGGACCACTGCACGAGCTCCAAAGGCTGGAACAGAATAATTGCGGAAAAGCCGTTTGGTCGGGACCTGCAG
AGCTCCCGGGAGCTCTCCACCCACCTGTCCTCTCTGTTCACTGAGAATCAGATCTACCGCATTGATCACTACCTGGGGAA
AGAGATGGTCCAGAATCTCATGGTGCTTAGGTTTGGAAATCGGATTTTTGGACCCATTTGGAACAGGAGCAGCGTGTCCT
GTGTTGTCATCAGCTTCAAGGAGCCTTTTGGCACCCAGGGCCGGGGAGGTTACTTTGATGACTTTGGCATCATTCGAGAT
GTCATGCAGAACCATCTGCTGCAGATGCTCTGTTTGGTTGCCATGGAGAAACCCGCCTCCACCAGTCCAGATGATGTGAG
GGATGAGAAGGTGAAGGTGTTAAAGTGCATTGCTCCTGTTGCAATGTCCAATGTGGTGCTTGGCCAGTATGTTGGAGATC
CTGATGGCGAAGGCAACTCAAAGCTGGGTTACCTTGATGATCCCACCGTACCAAAAACCTCCTGCACACCAACTTTTGCC
ACAGCAGTGCTCAATGTCCAGAATGAAAGATGGGATGGGGTTCCATTTATTCTGCGCTGCGGTAAAGCTCTAAATGAGCA
AAAAGCAGAGGTTCGTCTGCAATTCACAGACGTGCCTGGAGACATCTTCAATGGAAGATGTCAGAGGAACGAGTTAGTGG
TACGGGTTCAACCCAATGAAGCCATATACCTGAAGATGATGACGAAAAGGCCTGGAGTGTTTTTCAGTCCAGAAGAAACT
GAGCTGGATCTCACTTATAAGAGCAGATACAAGGATGTAAAACTCCCTGATGCCTATGAAAGACTAATCCTGGACGTCAT
TTGTGGAAATCAGATGCACTTTGTTCGAAGTGATGAGTTACAGGAGGCCTGGAGGATCTTCACCCCACTCCTTCACCAAA
TAGAGAAAGAAAAGAGAAGCCCCATTCCTTACAAATATGGAAGCCGTGGCCCAAATGAATCAGACAACCTTATGAGGAGA
GTAGGATTCCAGTATGAGGGGACATACAAGTGGGTGCAGCCCCATGCAACCTGATGCTC
