# Supplementary material for: Data on PCR primer design for glucose 6-phosphate dehydrogenase gene and the effects of dietary carbohydrate levels on its expression in the liver of Malaysian mahseer (Tor tambroides)
Source: Data Brief. 2020 Jun 23;31:105916. doi: 10.1016/j.dib.2020.105916 (PMC7334360; doi:10.1016/j.dib.2020.105916)
Supplement: Supplementary file 3 [file mmc3.zip › HM017972.1 Gobiocypris rarus glucose-6-phosphate dehydrogenase mRNA, partial cds.fa]

>HM017972.1 Gobiocypris rarus glucose-6-phosphate dehydrogenase mRNA, partial cds  (933 bp)
TATAGACCATTACCTGGGCAAAGAGATGGTCCAGAACCTCATGGCCCTCAGGTTTGGAAACCGGATATTTGGTCCCATAT
GGAACCGGGACAGTGTGGCATGTGTGGTTCTGACCTTCAAAGAGCCGTTTGGTACCCAGGGCCGAGGAGGATATTTTGAT
GATTTTGGTATCATTCGTGATGTGATGCAGAACCACCTGCTGCAGATGCTCTCTCTGGTTGCCATGGAGAAGCCCGCATC
CACCAGCTCTGATGATGTTAGGGATGAGAAGGTGAAGGTGCTGAAGTGCATTGAACCGGTCTCTCTGTCAGACGTGGTCT
TGGGTCAGTATGTGGGAGATCCAGATGGAGAAGGAGAGGCTAAACTGGGTTATCTAGATGACCCAACTGTCCCTAAAGGC
TCCACTCAGGCTACATTTGCCACAGCAGTGCTTTATGTAAAGAATGAACGCTGGGATGGTGTTCCCTTCATCCTCAGGTG
TGGAAAGGCTCTGAATGAAAGGAAGGCAGAGGTGAGGCTGCAGTTCACTGACGTTCCTGGAGACATCTTTGAATCTCAGT
GTAGGCGGAACGAGTTGGTGGTCCGCGTGCAGCCCAACGAGGCCATCTACGCCAAGATGATGAGCAAGAAACCTGGAGTT
TATTTCAGCCCGGAGGAGACGGAGCTGGACCTGACCTACCACAGCAGATACAGGGACGTTAAGCTGCCTGATGCTTATGA
ACGTCTGATTTTGGATGTCTTTTGTGGCAGTCAGATGCATTTTGTACGCAGTGACGAGTTGAGGGAAGCCTGGAGAATCT
TCACTCCTCTTCTTCATGAGATCGAGACAAAAAAGACGCCACCCATCAAATACAAATATGGGAGCCGTGGTCCTGCAGAG
GCTGATGAGCTGGTGCAGAAGGTGGGCTTCCGCTACGAGGGAACATACAAAAT
