# Supplementary material for: Data on PCR primer design for glucose 6-phosphate dehydrogenase gene and the effects of dietary carbohydrate levels on its expression in the liver of Malaysian mahseer (Tor tambroides)
Source: Data Brief. 2020 Jun 23;31:105916. doi: 10.1016/j.dib.2020.105916 (PMC7334360; doi:10.1016/j.dib.2020.105916)
Supplement: Supplementary file 3 [file mmc3.zip › NM_001141724.1 Salmo salar glucose-6-phosphate dehydrogenase (g6pd), mRNA.fa]

>NM_001141724.1 Salmo salar glucose-6-phosphate dehydrogenase (g6pd), mRNA  (2930 bp)
GCTTGTAAATTTACAGAAGTTTCGGGCGAAGATAGCTCTGTTTTCGCCACATTCTCAGATAATCGTTTGAATTGGAAATG
GCTGGAAGAAAATTGAGTGCCATTCCCCTCTCTCGGTCCGAGGTGTTCGGAGAGCTGCGAAAAGAGCTGCATGATGACAA
GGAGTTTCATCACTCCGACGCTCACATCTTCATCATCATGGGAGCATCGGGAGATCTAGCCAAAAAGAAAATCTACCCAA
CTCTGTGGTGGTTGTTTAGAGATGGTCTCCTCCCTGAACAGACTTACTTTGTGGGCTTTGCCCGCTCTGACCTGACGGTG
GATGCCATCAAAACTGCCTCCATGCCCTATATGAAGGTGGCAGACTCTGAGGCGGAGCGGTTGTCTGTGTTCTTCAGCCG
TAACTCTTATGTCAGTGGGAAGTACACTGAGGAGAGTGCCTTCTCCAACCTCCACACCCACCTGTTGTCCCTGCCCGGGG
GGGGCAAGGCCAACCGCCTCTTCTACCTCGCCCTGCCGCCCAGCGTCTACCACGACGTCACCAAGAACATCAAGCACCAC
TGCATGAGTACCAAGGGCTGGAGCAGAGTGATTGTGGAGAAGCCATTTGGTCGTGACCTGCAGAGCTCAGAGGAGCTGTC
CACCCACCTCTCTTCCCTGTTCACTGAGGACCAGATCTACCGCATAGACCACTACCTGGGCAAGGAGATGGTGCAGAACC
TCATGGTCCTCAGGTTTGGGAACCGGATCTTTGGGCCCATCTGGAACAGGGACAGCATAGCTTGTGTGGTCCTCACCTTC
AAAGAACCCTTCGGCACCCAGGGCCGGGGCGGCTATTTTGACGACTTTGGAATCATCCGGGATGTCATGCAGAACCACTT
GCTCCAGATGCTCTCGCTGGTTGCCATGGAGAAGCCTGCCTCCACCAGCTCTGATGATGTCAGGGATGAAAAGGTGAAGG
TGCTGAAGTGCATTGCCCCCATTACCATGTCAGATGTGGTGTTGGGGCAGTATGTGGGTGACCCAGAGGGAGAGGGGGAT
GCCAAGCTGGGTTACCTTGACGACCCCACTGTCCCCAAAGGCTCCACCCAGGCCACCTTCACCACAGCTGTGCTCTACGT
GCACAACGAGCGCTGGGATGGTGTTCCCTTCATCCTGCGTTGCGGCAAAGCCCTGAACGAGCGGAAAGCGGAGGTGCGGT
TGCAGTTCACGGATGTTCCGGGGGACATCTTTGGAGCGCAGTGTCGTAGGAATGAGCTGGTGGTGCGTGTGCAGCCCAAC
GAGGCCGTCTACGCCAAGATGATGAGCAAGAAACCAGGAGTGTATTTCCACCCAGAGGAGACAGAGCTGGACCTCACCTA
CAAAAGCAGATATAAGGATGTGAAGTTGCCCGACGCCTACGAGCGTCTCATCCTGGACGTCTTCTGTGGCAGCCAGATGC
ACTTTGTCAGAAGTGATGAGCTGAGGGAAGCCTGGAGGATCTTTACGCCTCTCCTTCATCAGATCGAGAGCGAGAAGCCT
CCCCCCACCCCCTACATATATGGAAGCCGGGGTCCAACAGAAGCAGATGAGCTTTCAAAGAGGGTCGGTTTCCACTATGA
AGGAACATACAAATGGGTCAACCCCCACAGACTGTGAAACAGGATGGCAGTAGAGGGGGAGGGATCAGAGCAGGGTAAAT
GAGCAGCAATACTTTGGTCTGATGGAGTTACTGCTCTTTCCTTTCCAGACCTGTCAGGGCAACAGTCAACAGAGCGATTA
GGATATATATGCCTGTATGGAAAGGAAGCTATGTAAAAGTATAGGAACATGGACTAGGTCTCAGTTACTACATGAATGCT
CATCAGGTCTTAACTAGTGGGGGGGGGGGCACTTAACCACTGGGGATGAAGGGAGCGAGAGAAACACTAGCCAAATTTCT
GTTTCTCCCTCTTCTTCCTGAAGTGTGCACTCTTTTTGTTCTCTTCATGGATTCAAAAGCTGTGGTTGTGATCTGATTCT
CTACCCTGCCACTGCTTGTTTAACATACTCCTCACACTAGTCCATTCCATAAGGTGGAGTGTGTTCAAGTGCTAATGTAG
GCTTGGGAGAAGAGTAGATACTAGGACTGCAGCCATTGAATGGGTGCAAGCATGGGCTGGACAGATTTTCCACTGTCTTA
CACCTTGAGGGGTAGTGTACGAATACACACTTCAGGGAAAAGGGGGTGAAACAGAATTAGGCTAGAGTTGTGACATTAGT
AACCATAGCTACCAAAAGTTGTACCTGGAGATGGAGAACAAAATGTAGATAACCTGCTAATGGTTGGAATTACAATGAAT
GTCTACCACCCACCGCTATGACCACATGTATAAACGGGAATAACTGTAATACTTTATAATGCTCTGCTTTTATGATCACA
ATGGCTGTTTTTTTTACTATTAAGGTTGTCCTTTTGTTTTTCTCATGCTATTTTGGACCAAGGAAAACCATGTTGCATAG
TAATAATCCTTGTTGTTACTATGAAGTGGGTTCAAAACATGGTGGTTTAATGCAGAGGTCAATATTTTCTGCAGACAGTT
TCTCCTCTCGAATTTCTTAGAGCAACATTGCACTAGAACAAAGCTTTAGTGTGCTGAATTCCAAGAACTGAGTTCTCTCA
TTCTCACTCTTTCAGTTGCTTTGCTTTTTGTTGACATTTTCTTAAATTTCCAGGCATGGCCTATTTAAGTTAATGATGTT
CATTTTGGATAAGAGTTTAGAAATGACCCTGTCACAGGGTCAACATAATGCTGTCTTTACAATGATATACTGTGTTATAG
ACTGAACATTCACGTGTTATTTCCACAACTTATTTTTTTGTGTTCAGTCTCCATTGATACAGGTATTTTGTGTTTTAATT
CATATGCTCAATAAATAGCTTTGCATTACAAAAAAAAAAAAAAAAAAAGA
