# Supplementary material for: Data on PCR primer design for glucose 6-phosphate dehydrogenase gene and the effects of dietary carbohydrate levels on its expression in the liver of Malaysian mahseer (Tor tambroides)
Source: Data Brief. 2020 Jun 23;31:105916. doi: 10.1016/j.dib.2020.105916 (PMC7334360; doi:10.1016/j.dib.2020.105916)
Supplement: Supplementary file 4 [file mmc4.zip › data in brief-MSA phylogenetic tree fasta/clustalomega.clustal_num]

CLUSTAL O(1.2.4) multiple sequence alignment
Tor_tambroides ---------RALVHMDRDSVACVVLTFKEPFGTQGRGGYFDDFGIIRDVMQNHLLQMLSL	51
Gobiocypris_rarus LMALRFGNRIFGPIWNRDSVACVVLTFKEPFGTQGRGGYFDDFGIIRDVMQNHLLQMLSL	60
Notolabrus_celidotus -------NRIFGPIWNRDSVACVVLTFKEPFGTQGRGGYFDDFGIIRDVMQNHLLQMLCL	53
Thalassoma_bifasciatum -------NRIFGPIWNRDSVACVVLTFKEPFGTQGRGGYFDDFGIIRDVMQNHLLQMLCL	53
Dicentrarchus_labrax ---LLFGNRIFGPIWNRDSVACVVLTFKEPFGTQGRGGYFDDFGIIRDVMQNHLLQMLCL	57
Parajulis_poecilepterus -------NRIFGPIWNRDSVACVVLTFKEPFGTQGRGGYFDDFGIIRDVMQNHLLQMLCL	53
Acanthogobius_hasta LMVLWFANRIFGPIWNRDSIACVILTFKEPFGTQGRGGYFDDFGIIRDVMQNHLLQMLSL	60
Oncorhynchus_masou_formosanus --------------WNRDSIACVVLTFKEPFGTQGRGGYFDDFGIIRDVMQNHLLQMLSL	46
Salvelinus_fontinalis LMVLRFGNRIFGPIWNRDSIACVVLTFKEPFGTQGRGGYFDDFGIIRDVMQNHLLQMLSL	60
Hucho_taimen -MVLRFGNRIFGPIWNRDSIACVVLTFKEPFGTQGRGGYFDDFGIIRDVMQNHLLQMLSL	59
Brachymystax_lenok LMVLRFGNRIFGPIWNRDSIACVVLTFKEPFGTQGRGGYFDDFGIIRDVMQNHLLQMLSL	60
Homo_sapiens LMVLRFANRIFGPIWNRDNIACVILTFKEPFGTEGRGGYFDEFGIIRDVMQNHLLQMLCL	60
Macaca_fuscata LMVLRFANRIFGPIWNRDNIACVILTFKEPFGTEGRGGYFDEFGIIRDVMQNHLLQMLCL	60
Felis_catus LMVLRFANRIFGPIWNRDNIACVILTFKEPFGTEGRGGYFDEFGIIRDVMQNHLLQMLCL	60
Lonchura_striata_domestica LMVLRFGNRIFGPIWNRDNVACVVLTFKEPFGTEGRGGYFDDFGIIRDVMQNHLLQLLCL	60
Nestor_notabilis LMVLRFGNRIFGPIWNRDNVACVVVTFKEPFGTEGRGGYFDDFGIIRDVMQNHLLQMLCL	60
Thitarodes_armoricanus LMTIRFGNRIFGPSWNRENIASVLISFKEPFGTEGRGGYFDDFGIIRDVMQNHLLQILSL	60
Drosophila_arizonae LMTIRFGNKILSSTWNRENIACVLITFKEPFGTQGRGGYFDEFGIIRDVMQNHLLQILSL	60
Sylvicola_fenestralis ---IRFGNRIFNPTWNRESIASVLITFKEPFGTQGRGGYFDEFGIIRDVMQNHLLQILSL	57
Anopheles_gambiae -MTLRFGNXIFSPTWNRDNVASVQITFKEPFGTQGRGGYFDEFGIIRDVMQNHLLQILSL	59
Melipona_quadrifasciata DGSLRFGNRIFGPTWNRDNIASVQITFKEPFGTQGRGGYFDEFGIIRDVMQNHLLQILSL	60
:*:.:*.* ::*******:*******:**************:*.*
Tor_tambroides VAMEKPASTSSDDVRDEKVKVLK	74
Gobiocypris_rarus VAMEKPASTSSDDVRDEKVKVLK	83
Notolabrus_celidotus VAMEKPASTSSDDVRDEKVKVLK	76
Thalassoma_bifasciatum VAMEKPASTSSDDVRDEKVKVLK	76
Dicentrarchus_labrax VAMEKPASTSSDDVRDEKVKVLK	80
Parajulis_poecilepterus VAMEKPASTSSDDVRDEKVKVLK	76
Acanthogobius_hasta VAMEKPASTSSDDVRDEKVKVLK	83
Oncorhynchus_masou_formosanus VAMEKPASTSSDDVRDEKVKVLK	69
Salvelinus_fontinalis VAMEKPASTSSDDVRDEKVKVLK	83
Hucho_taimen VAMEKPASTSSDDVRDEKVKVLK	82
Brachymystax_lenok VAMEKPASTSSDDVRDEKVKVLK	83
Homo_sapiens VAMEKPASTNSDDVRDEKVKVLK	83
Macaca_fuscata VAMEKPASTNSDDVRDEKVKVLK	83
Felis_catus VAMEKPASTDPDDVRDEKVKVLK	83
Lonchura_striata_domestica VAMEKPASTNPDDVRDEKVKVLK	83
Nestor_notabilis VAMEKPASTNPDDVRDEKVKVLK	83
Thitarodes_armoricanus VAMEKPASTSPDDIRDEKVKVLR	83
Drosophila_arizonae VAMEKPCSCHPDDIRDEKVKVLK	83
Sylvicola_fenestralis VAMEKPATCQPDDIRNEKVKVLK	80
Anopheles_gambiae VAMEKPASCHPDDIRDEKVKVLK	82
Melipona_quadrifasciata VAMEKPASCHPDDIRDEKVKVLK	83
******.: **:*:******:
