# Supplementary material for: Data on PCR primer design for glucose 6-phosphate dehydrogenase gene and the effects of dietary carbohydrate levels on its expression in the liver of Malaysian mahseer (Tor tambroides)
Source: Data Brief. 2020 Jun 23;31:105916. doi: 10.1016/j.dib.2020.105916 (PMC7334360; doi:10.1016/j.dib.2020.105916)
Supplement: Supplementary file 4 [file mmc4.zip › data in brief-MSA phylogenetic tree fasta/fish-fasta.fasta]

>ADI60308.1 glucose-6-phosphate dehydrogenase, partial [Gobiocypris rarus]
IDHYLGKEMVQNLMALRFGNRIFGPIWNRDSVACVVLTFKEPFGTQGRGGYFDDFGIIRDVMQNHLLQML
SLVAMEKPASTSSDDVRDEKVKVLKCIEPVSLSDVVLGQYVGDPDGEGEAKLGYLDDPTVPKGSTQATFA
TAVLYVKNERWDGVPFILRCGKALNERKAEVRLQFTDVPGDIFESQCRRNELVVRVQPNEAIYAKMMSKK
PGVYFSPEETELDLTYHSRYRDVKLPDAYERLILDVFCGSQMHFVRSDELREAWRIFTPLLHEIETKKTP
PIKYKYGSRGPAEADELVQKVGFRYEGTYK
>AGE89229.1 glucose-6-phosphate dehydrogenase, partial [Dicentrarchus labrax]
LLFGNRIFGPIWNRDSVACVVLTFKEPFGTQGRGGYFDDFGIIRDVMQNHLLQMLCLVAMEKPASTSSDD
VRDEKVKVLKCIAPVSMSDVVLGQYVGDPEGEGEAKLGYLDDPTVPKGSTQATFATTVLYVHNERWDGVP
FILRCGKALNERKAEVRLQFSDVPG
>AIK01705.1 glucose-6-phosphate-1-dehydrogenase, partial [Salvelinus fontinalis]
HHCMSTKGWSRVIVEKPFGRDLQSSEELSTHLSSLFTEDQIYRIDHYLGKEMVQNLMVLRFGNRIFGPIW
NRDSIACVVLTFKEPFGTQGRGGYFDDFGIIRDVMQNHLLQMLSLVAMEKPASTSSDDVRDEKVKVLKCI
APITMSDVVLGQYVGDPEGEGDAKLGYLDDPTVPKGSTQATFTTAVLYVHNERWDGVPFILRCGKALNER
KAEVRLQFTDVPGDIFGAQCRRNELVVRVQPNEAVYAKMMSKKPGVYFHPEETELDLTYKSRYKDVKLP
>AJA79083.1 glucose-6-phosphate dehydrogenase, partial [Acanthogobius hasta]
QNLMVLWFANRIFGPIWNRDSIACVILTFKEPFGTQGRGGYFDDFGIIRDVMQNHLLQMLSLVAMEKPAS
TSSDDVRDEKVKVLKSIAPVSMSDVVLGQYVGDPEGEGDAKLGYLDDPTVPKGSTQVTFATVVLYVHNER
WEGVPFILRCGKALNERKAEVRLQFTEVPG
>AMZ00513.1 glucose-6-phosphate-1-dehydrogenase, partial [Hucho taimen]
MVLRFGNRIFGPIWNRDSIACVVLTFKEPFGTQGRGGYFDDFGIIRDVMQNHLLQMLSLVAMEKPASTSS
DDVRDEKVKVLKCIAPITMSDVVLGQYVGDPEGEGDAKLGYLDDPTVPKGSTQATFATAVLYVHNERWDG
VPFILRCGKALNERKAEVRLQFTDVPGDIFGAQCRRNELVVRVQPNEAVYAKMMSKKPGVYFHPEETELD
LTYKSRYKDVKLPDAY
>ANA74992.1 glucose-6-phosphate-1-dehydrogenase, partial [Brachymystax lenok]
KQHCMSTKGWNRVIVEKPFGHDLQSSEELSTHLSSLFTEDQIYRIDHYLGKEMVQNLMVLRFGNRIFGPI
WNRDSIACVVLTFKEPFGTQGRGGYFDDFGIIRDVMQNHLLQMLSLVAMEKPASTSSDDVRDEKVKVLKC
IAPITMSDVVLGQYVGDPEGEGDAKLGYLDDPTVPKGSTQATFTTAVLYVHNERWDGVPFILRCGKALNE
RKAEVRLQFTDVPGDIFGAQCRRNELVVRVQPNEAVYAKMMSKKPGVYFHPEETELDLTYKSRY
>ATL64719.1 glucose-6-phosphate dehydrogenase, partial [Oncorhynchus masou formosanus]
WNRDSIACVVLTFKEPFGTQGRGGYFDDFGIIRDVMQNHLLQMLSLVAMEKPASTSSDDVRDEKVKVLKC
IAPITMSDVVLGQYVGDPEGEGDAKLGYLDDPTVPKGSTQATFTTAVLYVHNERWDGVPFILRCGKALNE
RKAEVRLQFTDVPGDIFGAQCRRNELVVRVQPNEAVYAKMMSKKPGVYFHPEETELDLTY
>QCI61923.1 glucose-6-phosphate dehydrogenase, partial [Thalassoma bifasciatum]
NRIFGPIWNRDSVACVVLTFKEPFGTQGRGGYFDDFGIIRDVMQNHLLQMLCLVAMEKPASTSSDDVRDE
KVKVLKCIAPASMSDVVLGQYVGDPEGEGDAKLGYLDDPTVPKGSTQATFTTAVLYVHNERWDGVPFILR
CGKALNERKAEVRLQFTDVPGDIFGNTCRRNELVVRVQPNEAVYAKMMSKKPGVYFSPEETELDLTYKSR
YKDVKLPDAYERLILDVFCGS
>QCI61928.1 glucose-6-phosphate dehydrogenase, partial [Notolabrus celidotus]
NRIFGPIWNRDSVACVVLTFKEPFGTQGRGGYFDDFGIIRDVMQNHLLQMLCLVAMEKPASTSSDDVRDE
KVKVLKCIAPASMSDVVLGQYVGDPEGEGDAKLGYLDDPTVPKGSTQATFTTAVLYVHNERWDGVPFILR
CGKALNERKAEVRLQFTDVPGDIFGNTCRRNELVVRVQPNEAVYAKMMSKKPGVFFSPEETELDLTYKSR
YKDVKLP
>QCI61934.1 glucose-6-phosphate dehydrogenase, partial [Parajulis poecilepterus]
NRIFGPIWNRDSVACVVLTFKEPFGTQGRGGYFDDFGIIRDVMQNHLLQMLCLVAMEKPASTSSDDVRDE
KVKVLKCIAPASMSDVVLGQYVGDPEGEGDAKLGYLDDPTVPKGSTQATFTTAVLYVHNERWDGVPFILR
CGKALNERKAEVRLQFTDVPGDIFGNTCRRNELVVRVQPNEAVYAKMMSKKPGVYFSPEETELDLTYKSR
YKDVKLPDAYERLILDVFCGSQ
>glucose-6-phosphate dehydrogenase,partial [Tor tambroides]
RALVHMDRDSVACVVLTFKEPFGTQGRGGYFDDFGIIRDVMQNHLLQMLSLVAMEKPASTSSDDVRDEKVKVLK
