# Supplementary material for: Data on PCR primer design for glucose 6-phosphate dehydrogenase gene and the effects of dietary carbohydrate levels on its expression in the liver of Malaysian mahseer (Tor tambroides)
Source: Data Brief. 2020 Jun 23;31:105916. doi: 10.1016/j.dib.2020.105916 (PMC7334360; doi:10.1016/j.dib.2020.105916)
Supplement: Supplementary file 4 [file mmc4.zip › data in brief-MSA phylogenetic tree fasta/insect-fasta.fasta]

>AAR12914.1 glucose-6-phosphate dehydrogenase, partial [Drosophila arizonae]
GWNRVIVEKPFGRDDVTSKALSDHLAGLFEEEQLYRIDHYLGKEMVQNLMTIRFGNKILSSTWNRENIAC
VLITFKEPFGTQGRGGYFDEFGIIRDVMQNHLLQILSLVAMEKPCSCHPDDIRDEKVKVLKCIKPLELSD
MVLGQYVGNPAGSTAEEQCGYLDDPTVSKASNTPTYAMAVIQINNERWQGVPFILRCGKALNERKAEVRI
QYQDVPGDIFEGNSKRNELVIRVQPGEALYFKMMTKSPGITFDIEETELDLTYEHRYKHSVLPDAYERLI
LDVFCGSQMHFVRSDELREAWRIFTPILHKIEHERIPPIPYPYGSRGPTEADRKCVENNFIYSASYKWHG
NKADASHL
>AFY04625.1 glucose-6-phosphate 1-dehydrogenase, partial [Anopheles gambiae]
NLMTLRFGNXIFSPTWNRDNVASVQITFKEPFGTQGRGGYFDEFGIIRDVMQNHLLQILSLVAMEKPASC
HPDDIRDEKVKVLKCIKTLTLDDVVLGQYIGDPESDDPDARLGYLDDATVPSGSITPTYSLAVLKINNER
WDGVPFILKCGKALNERKAEVRIQYQDVPGDIFDGKAKRNELVIRVQPGEALYIKMMTKSPGITFEMEET
ELDLTYGSRYKDLKLPDAYERLILDVFCGSQMHFVRNDE
>AFY04632.1 glucose-6-phosphate 1-dehydrogenase, partial [Sylvicola fenestralis]
IRFGNRIFNPTWNRESIASVLITFKEPFGTQGRGGYFDEFGIIRDVMQNHLLQILSLVAMEKPATCQPDD
IRNEKVKVLKNIRPLQLSDVVLGQYIGNPDGEGDEKLGYLEDPTVPKGSQTPTYALAALQINNERWDGVP
FILRCGKGKCNLKAEVRIQYHDVPGDIFDGKPKRNEMVIRVQPGEALYVKMMTKSPGITFDMEETELDL
>ANS59103.1 glucose-6-phosphate 1-dehydrogenase, partial [Thitarodes armoricanus]
DFQYPHVFVILGASGDLAKKKIYPTLWYLYRDKLLPENTTFVGYARTQQSVDTVKEKCLKYMKVRPGEEE
QFAIFWNHNSYVAGSYDKRRDFEFLNQEICKYEKSAVANRLFYLALPPSVFEDATVNIRNACVGIKGYTK
IIIEKPFGRDAASSLKLSNHLAGLFREEQIYRIDHYLGKEMVQNLMTIRFGNRIFGPSWNRENIASVLIS
FKEPFGTEGRGGYFDDFGIIRDVMQNHLLQILSLVAMEKPASTSPDDIRDEKVKVLRNIAPIKLDDIVIG
QYVGNPEGQGEALQGYLDDPTVPKGSVTPTFALTALKINNERWDGVPFILRCGKALNERKAEVRIQYKDV
AGDIFNGTVKRNELVIRVQPGEALYLKLMCKAPGKTFDMVETELDLTYSLRYREVAVPDAYERLIADVFT
GSQMHFVRSDELREAWRIFTPILQQLETERIVPEPYKYGSRGPAQADVKVSENNFVYSGSYKWTHPSV
>KOX73807.1 Glucose-6-phosphate 1-dehydrogenase [Melipona quadrifasciata]
MKWIISKVLILTDYTPTCLLRSELLDNLLPKTTTFFGYARTNMTVFQLREKCHSYMKVKPDEQKKYEEFW
KLNHYVSGMYDSQNGFEVLNNELRKYEQNYQVAHRLFYLALPPSVFESVTVHIRNVCMGDNVVIWRRSNL
PYRSLSGQRDGSLRFGNRIFGPTWNRDNIASVQITFKEPFGTQGRGGYFDEFGIIRDVMQNHLLQILSLV
AMEKPASCHPDDIRDEKVKVLKSIKPLVLEDVVLGQYIGNLESNDSDAQLGYLDDPTVPAGSNTPTFALA
VLRINNERWDGVPFILKCGKALNEQKAEVRIQYRDVPGDIFDGKAKRNELVIRVQPGEALYIKMMTKSPG
ITFDMEETELDLTYGYRYKHLKLPDAYERLILDVFCGSQMHFVRNDELSEAWRIFTPLLHRIEKEKIKPI
PYEYGSRGPKEADEMAKSNNFLYYGSYKWVKP
