# Supplementary material for: Data on PCR primer design for glucose 6-phosphate dehydrogenase gene and the effects of dietary carbohydrate levels on its expression in the liver of Malaysian mahseer (Tor tambroides)
Source: Data Brief. 2020 Jun 23;31:105916. doi: 10.1016/j.dib.2020.105916 (PMC7334360; doi:10.1016/j.dib.2020.105916)
Supplement: Supplementary file 5 [file mmc5.xlsx]

## Sheet: Sheet1
starch inclusion level	replicate run	TtG6PD expression normalized against TtBact	Mean of TtG6PD expression normalized against TtBact	Std Error
0.15	R1	1.157	1.09833	0.0494717
	R2	1
	R3	1.138
0.2	R1	2.181	2.65567	0.243851
	R2	2.99
	R3	2.796
0.25	R1	1.765	1.507	0.207271
	R2	1.659
	R3	1.097
0.3	R1	1	1.07433	0.0743333
	R2	1.223
	R3	1
	starch inclusion level	Mean of TtG6PD expression normalized against TtBact	Std Error
	0.15	1.09833	0.0494717
	0.2	2.65567	0.243851
	0.25	1.507	0.207271
	0.3	1.07433	0.0743333
